# Supplementary material for: A cross-sectional and population-based study from primary care on post-COVID-19 conditions in non-hospitalized patients
Source: Commun Med (Lond). 2024 Feb 21;4:24. doi: 10.1038/s43856-024-00440-y (PMC10881566; doi:10.1038/s43856-024-00440-y)
Supplement: Supplementary file 2 — Supplementary Data 1 [file 43856_2024_440_MOESM2_ESM.xlsx]

## Sheet: Sheet1
Supplementary Data 1. Supplement to Table 3: Frequently reported symptoms by age group
	18-34 years (n=810)					35-49 years (n=797)					50 years and above (n=932)				Comparison3
	COVID-19 test result					COVID-19 test result					COVID-19 test result
Symptom	Positive		Negative			Positive		Negative			Positive		Negative		P-value	P-value
	N1	%	N1	%		N1	%	N1	%		N1	%	N1	%	Unadjusted	Adjusted2
General symptoms
Fatigue/Tiredness	283	59.7	169	50.6		305	63.3	133	43.3		240	54.4	159	33.2	0.404	0.132
Muscle & body aches	153	32.3	91	27.2		199	41.5	79	25.7		161	36.7	110	23.1	0.484	0.915
Joint pains	136	28.7	59	17.8		192	39.8	75	24.4		169	38.9	129	27.1	0.164	0.059
Shortness of breath	134	28.3	52	15.7		168	35.1	43	14		126	28.6	63	13.2	0.787	0.257
Cough	126	26.6	70	21.1		122	25.6	54	17.5		109	25	91	19.1	0.564	0.134
Brain & nervous system
Headaches	246	54.2	137	42.9		264	56.7	146	47.7		163	37.7	121	25.9	0.417	0.044
Concentration problems	235	51.8	118	37		264	56.1	94	39.2		189	43.1	99	21.1	0.277	0.11
Memory problems	157	34.5	69	21.6		203	43.5	59	19.3		174	39.6	87	18.5	0.523	0.27
General weakness	105	23	45	14.2		139	18.3	56	29.7		125	28.6	69	14.7	0.708	0.046
Dizziness	105	23	49	15.5		129	17.6	54	27.7		98	22.5	64	13.6	0.675	0.726
Balance problems	75	16.5	32	10.1		107	23.1	36	11.8		122	27.8	89	19	0.359	0.022
Mental well-being
Difficulty sleeping	248	54.5	161	50.6		256	54.8	126	41.9		201	45.8	169	36.4	0.999	0.011
Anxiety	279	61.3	198	62.1		266	57	148	49.2		146	33.6	128	27.6	0.678	<0.001
Depression	209	45.8	148	46.4		193	41.3	99	32.9		112	25.7	91	19.5	0.405	<0.001
Ears, nose, and throat
Congested nose	181	38.9	114	34.4		185	38.7	97	31.5		145	33.1	136	28.6	0.482	0.155
Ringing in ears	109	23.6	56	17		112	23.5	54	17.5		118	27	104	22.1	0.161	0.586
Heart or circulation
Irregular heartbeats	107	23.3	57	17.6		141	29.9	46	15		90	20.5	50	10.6	0.265	0.549
Leg pain when walking	89	19.3	41	12.7		117	24.9	39	12.7		104	23.7	65	13.8	0.999	0.191
Eyes or vision
Dry eyes	108	34.3	60	18.6		132	28.3	63	20.7		142	32.4	138	29.2	0.16	0.367
Stomach or digestion
Heartburn (reflux)	125	27.3	61	18.9		138	29.6	68	22.1		108	24.5	448	19	<0.001	0.329
