# Supplementary material for: A cross-sectional and population-based study from primary care on post-COVID-19 conditions in non-hospitalized patients
Source: Commun Med (Lond). 2024 Feb 21;4:24. doi: 10.1038/s43856-024-00440-y (PMC10881566; doi:10.1038/s43856-024-00440-y)
Supplement: Supplementary file 3 — Supplementary Data 2 [file 43856_2024_440_MOESM3_ESM.xlsx]

## Sheet: Sheet1
Supplementary data 2. Supplement to Table 7: Frequently reported symptoms by time between testing and survey receipt (n=2,539)
	3-9 months (n=765)					10-12 months (n=1,073)					More than 12 months (n=701)				Comparision3
	COVID-19 test result					COVID-19 test result					COVID-19 test result
Symptom	Positive		Negative			Positive		Negative			Positive		Negative		P-value	P-value
	N1	%	N1	%		N1	%	N1	%		N1	%	N1	%	Unadjusted	Adjusted2
General symptoms
Fatigue/Tiredness	247	58.7	129	38.4		422	60.9	173	46.8		159	56.2	159	38.4	0.525	0.742
Muscle & body aches	167	39.7	83	24.9		240	34.9	95	25.7		106	37.5	102	24.6	0.445	0.091
Joint pains	158	37.5	80	24.1		238	34.6	85	23		101	35.7	98	23.7	0.76	0.329
Shortness of breath	130	30.8	56	16.7		211	30.6	55	14.9		87	31	47	11.4	0.285	0.674
Cough	118	28.2	62	18.5		170	24.8	66	17.9		69	24.6	87	21	0.338	0.16
Brain & nervous system
Headaches	207	50.1	116	35.4		328	49.2	150	41.6		138	50.5	138	34.2	0.522	0.485
Concentration problems	210	50.2	99	30.1		343	51.2	107	29.6		135	48.9	105	26	0.733	0.946
Memory problems	173	41.6	69	20.9		264	39.4	75	20.8		97	35.3	71	17.6	0.999	0.286
General weakness	122	29.3	54	16.5		178	26.6	55	15.2		69	25.1	61	15.1	0.842	0.216
Dizziness	104	25.1	56	17		165	24.8	53	14.7		63	22.7	58	14.4	0.691	0.992
Balance problems	99	24.1	55	16.8		158	23.5	44	12.2		47	17	58	14.4	0.669	0.584
Mental well-being
Difficulty sleeping	219	52.8	131	39.7		342	51	158	44.3		144	52.4	167	42.2	0.435	0.324
Anxiety	216	51.9	138	41.9		333	50	174	48.7		142	51.8	162	40.8	0.473	0.243
Depression	173	41.8	99	29.9		253	37.7	122	34		88	32.1	117	29.5	0.207	0.007
Ears, nose, and throat
Congested nose	180	43	95	28.4		240	35.2	125	33.8		91	32.4	127	30.9	0.019	0.001
Ringing in ears	104	24.9	69	21.4		163	24.1	72	19.6		72	25.6	73	17.8	0.77	0.682
Heart or circulation
Irregular heartbeats	96	23	41	12.5		172	25.5	51	13.9		70	25.1	61	15	0.8	0.38
Leg pain when walking	102	24.6	50	15.2		153	22.6	45	12.3		55	19.8	50	12.3	0.821	0.255
Eyes or vision
Dry eyes	123	29.6	80	24.2		185	27.2	96	26.4		74	26.9	85	20.8	0.743	0.353
Stomach or digestion
Heartburn (reflux)	120	28.9	62	18.7		178	26.4	73	19.9		73	26.4	84	20.7	0.351	0.19
